# Supplementary material for: New Insights into Bitopic Orthosteric/Allosteric Ligands of Cannabinoid Receptor Type 2
Source: Int J Mol Sci. 2023 Jan 21;24(3):2135. doi: 10.3390/ijms24032135 (PMC9917213; doi:10.3390/ijms24032135)
Supplement: Supplementary file 1 [file ijms-24-02135-s001.zip]

Archive with 1 entries (1 files):
- ijms-2100429-supplementary.pdf
